# Supplementary material for: Preclinical Evaluation of the Safety and Immunological Action of Allogeneic ADSC-Collagen Scaffolds in the Treatment of Chronic Ischemic Cardiomyopathy
Source: Pharmaceutics. 2021 Aug 17;13(8):1269. doi: 10.3390/pharmaceutics13081269 (PMC8399291; doi:10.3390/pharmaceutics13081269)
Supplement: Supplementary file 1 [file pharmaceutics-13-01269-s001.zip]

Archive with 1 entries (1 files):
- pharmaceutics-1289323-supplementary.pdf
